# Supplementary material for: Crawling toward obsolescence: The extended lifespan of amylase for pancreatitis
Source: PLoS One. 2023 Dec 21;18(12):e0296180. doi: 10.1371/journal.pone.0296180 (PMC10734915; doi:10.1371/journal.pone.0296180)
Supplement: S1 Table — Yearly totals of amylase, creatinine, and lipase from 2009 to 2022. (XLSX) [file pone.0296180.s001.xlsx]

## Sheet: Sheet1
S1 : Table: Yearly totals of amylase, creatinine, and lipase from 2009 to 2022.
Yoinc	Name	Year	total
1798-8	Amylase	2009	311752
1798-8	Amylase	2010	310107
1798-8	Amylase	2011	298240
1798-8	Amylase	2012	285078
1798-8	Amylase	2013	267413
1798-8	Amylase	2014	256083
1798-8	Amylase	2015	238532
1798-8	Amylase	2016	227425
1798-8	Amylase	2017	204779
1798-8	Amylase	2018	188502
1798-8	Amylase	2019	175019
1798-8	Amylase	2020	111770
1798-8	Amylase	2021	122842
1798-8	Amylase	2022	106503
2160-0	Creatinine	2009	12096416
2160-0	Creatinine	2010	12317220
2160-0	Creatinine	2011	12464877
2160-0	Creatinine	2012	12371044
2160-0	Creatinine	2013	12296907
2160-0	Creatinine	2014	12527876
2160-0	Creatinine	2015	12626518
2160-0	Creatinine	2016	12806367
2160-0	Creatinine	2017	12908840
2160-0	Creatinine	2018	13116440
2160-0	Creatinine	2019	13292124
2160-0	Creatinine	2020	9261540
2160-0	Creatinine	2021	12061359
2160-0	Creatinine	2022	11759568
3040-3	Lipase	2009	303570
3040-3	Lipase	2010	316660
3040-3	Lipase	2011	320060
3040-3	Lipase	2012	323687
3040-3	Lipase	2013	323839
3040-3	Lipase	2014	330343
3040-3	Lipase	2015	331544
3040-3	Lipase	2016	334490
3040-3	Lipase	2017	335055
3040-3	Lipase	2018	338445
3040-3	Lipase	2019	343594
3040-3	Lipase	2020	256762
3040-3	Lipase	2021	310645
3040-3	Lipase	2022	297920
